# Supplementary material for: Allelic incompatibility can explain female biased sex ratios in dioecious plants
Source: BMC Genomics. 2017 Mar 23;18:251. doi: 10.1186/s12864-017-3634-5 (PMC5364565; doi:10.1186/s12864-017-3634-5)
Supplement: Supplementary file 1 — Genetic markers with segregation distortion. Table of genetic markers showing segregation distortion in the S5 pedigree population with biased sex ratio. The sequence tag surrounding the marker is given as well as the position of the homologous sequence in P. trichocarpa, the number of individuals in the population with each genotype, separated by their gender and the corrected p-value. (XLS 34 kb) [file 12864_2017_3634_MOESM1_ESM.xls]

## Sheet: Maternal
Table of maternally segregating genetic markers showing segregation distortion in the S5 pedigree population with biased sex ratio. The sequence tag surrounding the marker is given as well as the position of the homologous sequence in P. trichocarpa and the corrected p-value and the number of male (M) and female (F) individuals that are homozygous for the allele shared between the parents (AA), h…
Marker ID	P. trichocarpa chromosome	P. trichocarpa position	Tag sequence	corrected p.value	M [AA]	M [AB]	M [–]	F [AA]	F [AB]	F [–]
28686	Chr15	3698011	CTGCAATCCAAGAATTAGAAGGGCTTGCATCAATGGACATTAACGTACCATGGAGGGACGAACC	2.80936e-70	89				181	1
73064	Chr15	3839142	CAGCAAATAGTCGAGTGTTGAAATGAGTACGATTCTGTGGTGGCTCCATCATGTTCCCCAGCAG	5.74498e-70		88	1	182
153680			CAGCCATGCTGGAAATAATCTGGCTATCCAATGCTGGAGATGAGGGGGGGTTTGCTCCCAGTGT	1.26664e-69		88	1	180		2
8394	Chr15	3310036	CAGCAATCATTTCACTGGTTCAATCCCACCTTCATTTGGGAACCTCTCTAGCCTGCAGAGATCG	1.2659e-68		87	2	177		5
139809	Chr05	3636022	CAGCAAATTCAGACTAGTTTCTGCATTGAACAGGATTACATAGACAGCATGGAAGGAGCGACTT	5.60144e-67	88		1	1	175	6
121281	Chr15	3878327	CAGCTCACTTACATAAAGCACACAGACCTGGCCAAGGTTGCATATCTGCAACTTCAACCAACAA	9.2971e-67	88		1		164	18
128227	Chr15	3310093	CTGCAGGCTAGAGAGGTTCCCAAATGAAGGTGGGATTGAACCAGTGAAATGATTGCTGAGATCG	1.12509e-66		83	6	177		5
141939	Chr15	3839203	CTGCTGGGGAACATGATGGAGCCACCACAGAATCGTACTCATTTCAACACTCGACTATTTGCAG	2.8685e-66		88	1	171	1	10
141738	Chr15	7980174	CAGCACAAGAAAACCACAGGCAAACAAAAGCAGGGAAGAACTGACCTTTCTAGAGCTAACAGTT	3.05631e-66	1	88		181	1
142200			CTGCAGAAACAGACTGTTGCCTACACTGGGAGCAAACCCCCCCTCATCTCCAGCATTGCATAGC	3.01379e-65	1	83	5	179		3
64221	Chr15	7980132	CTGCCAAAACTGTTAGCTCTAGAAAGGTCAGTTCTTCCCTGCTTTTGTTTGCCTGTGGTTTTCT	4.10276e-65	1	86	2	180	1	1
81006	Chr15	6921821	CAGCAAACATGAAGGAAAGCTATATTATCCCAGAAATGTTAGAGCTCAGATGACTTTAGAGAAA	9.21484e-64	82	1	6		173	9
134746	Chr15	3567156	CTGCGCGGTTATGTCTTGAATTTGGTCGGTTGACGGTGTTCTAGTTCCTCTTCGATACAAATCC	1.35575e-63	82		7	1	172	9
37949			CAGCCACGAATCATCCCCATCCCCATCACACAAATTAGCCCTCCTGGAACCACCGTAGAAAGCA	2.57559e-63	81		8		163	19
145728	Chr03	18551455	CTGCTTTTGTGTCCCGGCTAACGCCGTGAACCTCCGATTGGTTTCCCGAACAATACGGTCATCA	3.69084e-63	85	1	3	2	180
75122	Chr01	10787495	CAGCGTCATAACTAGCTCTTTCGGCATGTTGAAAAACTCCAACACTTTCAGTGTGCTCAAGTGT	7.52784e-63	1	88		170	2	10
90927	scaffold_178	35277	CAGCGAGGGAGGTACCGTAGCTCAGACAACGCATGGCCTTCAATAATGTTGAAAAGGGAAGAAA	1.0778e-62	84		5		152	30
141700	Chr15	3657899	CAGCATCAGACTTTGAGCTATCACTGCCAACTGATCTGTCAGACGTTCTCTCACCTTCTGAATT	2.60233e-61	79		10		157	25
112778	Chr15	8095669	CTGCTCTGAGGAGTTTCAGAAGTGGTATTGGTGGTGGGCTTTGGAACTGGAGGAGTAGGAGCCT	9.01148e-61	83	1	5	1	163	18
117186	Chr15	8047837	CTGCCCAGAATGCGTCTCCTTGGGATCACATCTTACAGCTCAGGCATGCATGGAAGCATCGATA	1.5937e-60	87	1	1	1	152	29
49345	Chr15	3878240	CTGCTTATGCATAGCACTTAGTTATTGTTGGTTGAAGTTGCAGATGTGCAACCTTGGCCAGGTC	3.85151e-59	87	1	1	1	145	36
122137			CAGCTCTTTAATTATTTGTTGAAGGCCCTGGCAGTAACAATGGACTGCTTGCAGTCCATGTGTT	4.18752e-59	82	2	5	2	173	7
93033	Chr12	4514343	CAGCTGTCAACAAGCAATATGAGCAGGGTGCACGAAGTGACGGAGATGCAGATAGTGCTGGTTA	2.04518e-58		77	12	172	3	7
97090	Chr15	8047935	CTGCAGATTCTATCATTCTTTTTCTTGTTATCGATGCTTCCATGCATGCCTGAGCTGTAAGATG	1.22985e-57	83	1	5	1	146	35
133416	Chr15	3420323	CTGCAGTTTCACCCACTCACAAGCTCTTCTCATTTCACCTCTCACCTTCAACTATCACTCTTAG	1.41633e-57	83		6	1	137	44
136832			CAGCCCAGCTGTGAAATTAGGCCAAACATGAACCAAGGATCTGGTCCTGTGATTTTCGAGTTCT	2.45954e-57	83	1	5	2	152	28
8776	Chr15	3914260	CAGCAGTAGCGGTAACAGTACCCTCGGACTTCTCAGCTTCAGCTTTGAGATCAACCTTCAAATC	4.95305e-54		69	20	170	3	9
127764	Chr15	8836240	CAGCTGCTAGAGCAGACTGAAAACTCGGGTCTGCTGTAATTGCCTTGGTTGCCGCAGAGATCGG	1.16474e-51	3	85	1	171	9	2
111403			CTGCCGGTAATTTCCCTTCACCAGCGTTGGCATTCATCTTCACTGGAATTTTCTTACACCGGCA	3.05314e-51	69	1	19	1	146	35
125382	Chr15	7962810	CTGCTAGAAGGTATTGGGTTGGGATCAACTGGTGCTATCAAACTGGGGCTGGGTGACTTTATCT	5.70077e-51	79	1	9	2	128	52
66855	Chr15	7962720	CTGCTCTCCCAACTAAGACGCTGTAAAAGATAAAGTCCCCCAGCCCCAGTTTGATAGCACCAGT	5.97684e-50	77	1	11	2	127	53
8771	Chr15	8836296	CTGCGGCAACCAAGGCAATTACAGCAGACCCGAGTTTTCAGTCTGCTCTAGCAGCTGAGATCGG	1.5536e-49	3	82	4	171	10	1
123362	Chr15	8836296	CTGCGGCAACCAAGGCAATTACAGCAGACCCGAGTTTCCAGTCTGCTCTAGCAGAGATCGGAAG	1.82449e-49	3	80	6	166	8	8
8682	Chr15	8836243	CTGCTAGAGCAGACTGGAAACTCGGGTCTGCTGTAATTGCCTTGGTTGCCGCAGAGATCGGAAG	2.64698e-49	3	80	6	165	8	9
126746			CAGCTGCTCTCTCCTCCATCATCGGCACCGGAGCTGGCGGCAGAGATCGGAAGAGCGGTTCAGC	3.7921e-49	84	2	3	8	147	27
19858	Chr15	9019147	CAGCAACAGCTCCTAAGGGTGCGATTGTCATTAAAATCCCTTTTGGCGCTAGTATCTGGTCCAT	4.97782e-48	85	4		12	170
157535	Chr15	8706933	CAGCGCTTGGGCTCCAAGACACCACGTGTGGCGGTGTGCTTGTGGTTTGGGCAAGAACATGGTG	2.13562e-47	79	2	8	7	144	31
114276	Chr15	9019084	CAGCATATTACGAGGAACAGATAAAACAGACCCGAGCACCAGGGGATGAAGGAGTGACAAATAG	1.43352e-46	82	5	2	11	171
105340	Chr15	9019233	CAGCAATGGCGATATTTGGAAAGATGGACCAGATACTAGCGCCAAAAGGGATTTCAATGACAAT	2.21029e-46	84	5		12	169	1
156171	Chr15	9019149	CTGCTATTCTATTTGTCACTCCTTCATCCCCTGGTGCTCGGGTCTGTTTTATCTGTTCCTCGTA	1.83186e-45	77	3	9	11	164	7
100003			CTGCCGCCAGCTCCGGTGCCGATGATGGAGGAGAGAGCAGCTGAGATCGGAAGAGCGGTTCAGC	4.56191e-45	78	1	10	10	139	33
93332	Chr15	9286075	CAGCAAAATGAGATTTGCAACAATCAGGGAAAGATATATGTGGTAAGCAAACCAGCTAGTCATG	1.22476e-38	76	4	9	12	136	34
7657	Chr15	2638164	CAGCAAGTCTCGGTAGCTATGCCACAGATGGGTGTGGTGAGTTCACCCTAGATGATACCTCGTC	5.50458e-37	81	8		19	162	1
44862	Chr15	2638078	CTGCACATTGGAGGGAATATGGTGATGAGGTATCATCTAGGGTGAACTCACCACACCCATCTGT	2.71799e-36	80	8	1	19	160	3
112242	Chr15	9005809	CAGCACAAGCGACTCTTTGGCTTTGAAGCAAAACAGACAAATTAGAATTAGAACCACCCGTACT	7.75202e-36	74	4	11	11	121	50
128722			CAGCTCAGCCAGCTCAAGTGAACGCTAGCCGTTGATCATGGTTCACGCTGAGATCGGAAGAGCG	2.85119e-35	9	80		162	20
127725			CAGCGTGAACCATGATCAACGGCTAGCGTTCACTTGAGCTGGCTGAGCTGAGATCGGAAGAGCG	1.61737e-34	9	80		157	20	5
90239	Chr15	9888725	CAGCCATAGCCGAGAGTGTTGATGGGACATTAGCAATCCTGCAAACTTCGGCTTTATCTACAAT	4.19617e-31	9	78	2	152	24	6
124525	Chr15	9791854	CAGCACCAGAAGTTTCTGATATTGTGGTTTTCTTCATCTCTACCTCAAGTTACAACATCTCATA	1.31407e-30	10	73	6	157	21	4
105570	Chr15	9791956	CAGCAAAAGATACAAGCATAAGCACATACCGTCCTTGCAATTACCTATGAGATGTTGTAACTTG	1.24565e-28	10	74	5	150	24	8
35517			CAGCATGCTCGTGTCAACGCCATTGCCATTTCTGCTTGCTTGAAATGGAACGCAGAGAATTTTA	5.29336e-27	72	7	10	21	121	40
24353	Chr15	9643250	CAGCGTATACGCCCAAGTCTCTGGCCACATCAAGAGCCCAAGGCAGAGATCGGAAGAGCGGTTC	5.24296e-24	75	8	6	27	117	38
5392			CTGCACTGAATTGAAATCATACGAAACCCCTCTCACCTGAAACGTCAAGAAAGTCAATTAGCAT	2.05009e-21	72	10	7	26	113	43
145104	Chr15	1899727	CAGCTCCGACCTAACTCGGTGATGAACTCAGCTAAGATCTTATCTCCAAAACCCAAGTGAGTTT	1.14844e-20	73	16		34	148
150723	Chr15	1899653	CAGCGAACTCGAAACTCACTTGGGTTTTGGAGATAAGATCTTAGCTGAGTTCATCACCGAGTTA	3.33295e-20	71	16	2	33	147	2
141167	Chr15	11075901	CAGCTAAAGCATGGTAAAAGCAAGCTTCATGAGGAGATTTTTGACAGCAAGTCCATTAACCTGC	4.6814e-19	71	13	5	36	134	12
124241	Chr15	11075821	CTGCTATAATGCTATTAAACAAGCAGGTTAATGGACTTGCTGTCAAAAATCTCCTCATGAAGCT	2.1104e-17	69	12	8	36	121	25
102216	Chr15	11370398	CTGCTCCAGTGGGTTATTACTTCCCTGAAGCTTGAAACTACCCAAGCGATTAAGAGATAGATCT	2.5037e-15	16	58	15	131	29	22
59249	Chr15	11714280	CAGCAGGAAATCCAAAGACCATAGCTCCCAATCCCCCTGATTTCAACCACTGGCGTTGTCTCTT	1.85341e-14	72	17		47	133	2
6064	Chr15	11747496	CAGCAACCGAATTCTTATACCGAAACCGAGCTTCATCAAGAACCCCATTACCCAAACCACCGCC	2.24548e-14	71	17	1	46	134	2
151300	Chr15	11706226	CAGCTTGTAAGCCTTCTTCGCAGGTGTCTGGTAGTCAATCTTGTAGATCTGAGTGCTGTTGGAC	3.99464e-14	17	72		131	47	4
59498	Chr12	12416959	CTGCTGAAGGCTACGCGCGTTCGTCAGGCTTGCCTGGCGTTTGTATTGCAACGTCAGGTCCTGG	1.01868e-13	17	66	6	133	43	6
89557	Chr12	2950560	CAGCCAGGGGCATTGCTCATATCCACACACAGAATGGTGGCAAGCTTGTCCATGGAAACATAAA	1.6548e-13	57	23	9	27	139	16
109147	Chr12	12430745	CAGCTTCCTCTTTGATCTCATCTCTAGGTACAATATCAACCAAGAAATCAAAAATGTCAGTTCT	2.86061e-13	68	14	7	46	120	16
110080	Chr15	11743235	CAGCTTTTGATACTAATCTTCACCAACCTGGTTTTCTTCCCATCAAAGAAACTGTAGATGTTGT	5.89723e-13	18	66	5	135	45	2
130773	Chr12	12463592	CTGCTGTCTGTGATTCCACTCATGAGTTGAGTGCTGGCGGTGGTTTGGGTAATGGGGTTCTTGA	6.03727e-13	66	16	7	41	119	22
149758	Chr15	1247509	CAGCCAATCTGGTTCTGCTGGCACTATACTGACCCTTAAGATGTTTCCATTCCATTGTTGATTA	1.8655e-12	19	45	25	118	17	47
44559			CTGCAGGGAAATCTTCCCCACCACGCTTTCCTCTTTTCTTCTCAGCCATGGTGAGGGTTGGGCC	2.1995e-12	18	67	4	119	41	22
74196	Chr15	11706302	CTGCTAGAGAAAAATCCAACAGCACTCAAATCTACAAGATTGACTACCAGACACCTGCGAAGAA	3.32499e-12	17	60	12	128	40	14
35557	Chr15	11912410	CAGCTCAGGGGATTTCTTAACCTGTTTAATGATCAAGTCTTATTTGAGTCATTTGACAAATCTA	5.26757e-12	17	65	7	124	45	13
62742	Chr15	11743306	CTGCCCCCACAACATCTACAGTTTCTTTGATGGGAAGAAAACCAGGTTGGTGAAGATTAGTATC	1.89085e-11	18	53	18	135	36	11
85659	Chr15	12142379	CAGCCATACAAAAGATGCGTAGTAGAAACCTTCAAAGATTTTCCCACTTCTTCTCTGCCTTTAA	2.1634e-10	62	12	15	47	102	33
87175	Chr15	11929901	CTGCCTATTTTGAATTCAGAAAGGTAAGAAGCGTAAAGTCTCGACTGGAAAAAATGCAAGTCCT	4.16707e-10	16	49	24	117	32	33
37095	Chr15	972382	CTGCAAGAGAAAATTAGAACACAGTTTAGCTCAAAAAATGATGAAGGTAGAGGAAGGAGGGCAG	2.02861e-08	21	55	13	122	41	19
138807	Chr15	12262299	CAGCGGCCTTAGCGGCAACGTTTTGTGTGCGCTTGATTGTTGACATGCTTGAACCTAACCGTGA	3.25155e-08	65	19	5	57	118	7
37704	Chr15	12262166	CAGCGATTCTCGTGGTTCAAGCAGTACGGGATCGTCATCACCGGCACACCCGAACTCACGGTTA	6.00884e-08	65	21	3	56	120	6
143267	Chr15	972302	CTGCTTCTGTTCCTTTTTCCGCCCTCCTTCCTCTACCTTCATCATTTTTTGAGATAAACTGTGT	2.10569e-07	19	50	20	121	42	19
45858	Chr15	12394135	CAGCGCCGTTAAAGCTTAATCGAGCCACCAAGCCACAGCCACTCGACCCTCTGTCTTAGCTGGT	6.28819e-07	64	23	2	59	123
94761	Chr12	12896313	CAGCAACCTTTTGGGTAACGTGCTCACCAGTTTCGAGCTTATCAACCACAGTTGAGGAGTTTGT	1.62661e-06	57	13	19	47	84	51
125908	Chr15	12452966	CTGCGGCGTTTGCTGTCAGGCCAAGGGAGCTATGTGGGCTAGAGGAGTTGTTTCAAGCTTATGG	7.39441e-06	25	63	1	121	59	2
86353	Chr15	12648479	CAGCTTGTGCTTTAAAGGGACTCAAGTTTATAAGCAAGACTGATGGTGGTGCAGGATGGGCTGA	1.51491e-05	25	63	1	119	59	4
72251	Chr15	12943270	CTGCCGTAAATATGGATAGGGTTAGCACGTGCACACCGACGTTAGAGCTCCAAGATGGAATTGA	0.000595466	57	21	11	57	99	26
133689	Chr12	13990567	CAGCTACATCCCAAGTGTTATCTTCAGACATGTCAGAAGCTTTTCTCTTGCCAGGACTCTGCTT	0.00651317	62	26	1	68	105	9
41033	Chr15	531738	CTGCAGTGGCAGGTGATCTGCAACTGGCATTTGATCTCTGCCTTGTTCTTGCCAAAAAAGGGCA	0.0075866	55	30	4	58	116	8
141113	Chr15	13333706	CAGCTGAATCGGCTGGAAGACAAGTACCTATAGCTTTTCTGGAGCGTGTTAAAGATGATTTTGT	0.00936729	61	26	2	65	103	14
112674	Chr15	13917888	CAGCTCGAACCATTAGCTCAGCTCCCTAAACAGTGCACAAGTAATGCCATGTCAGACACAAAGA	0.0270221	59	29	1	68	111	3
86370	Chr15	13917782	CAGCTAAGCACCTGTCTTTTTGTCTGACATGGCATTACTTGTGCACTGTTTAGGGAGCTGAGCT	0.048403	59	29	1	70	111	1

## Sheet: Paternal
Table of paternally segregating genetic markers showing segregation distortion in the S5 pedigree population with biased sex ratio. The sequence tag surrounding the marker is given as well as the position of the homologous sequence in P. trichocarpa and the corrected p-value and the number of male (M) and female (F) individuals that are homozygous for the allele shared between the parents (AA), h…
Marker ID	P. trichocarpa chromosome	P. trichocarpa position	Tag sequence	corrected p.value	M [AA]	M [AB]	M [–]	F [AA]	F [AB]	F [–]
18580	Chr15	4023126	CAGCTGTCGACCAAATACAAATCTACCCTCACATTGGTCCTCTGAAACCAGCAATCTTATTGCC	2.19254e-18	89			87	94	1
57526	Chr15	3698009	CAGCAACTACACTGATTGTGGCACTGGTCATATGAGGCCTTAGCACCCCAACAGCTTGCTCAAT	2.26832e-18		89		95	87
149560	Chr15	3612550	CAGCGCCATGACCCCAGATTTGTTTGCTAAACAAAACACTATCCATTGATCAAATCCTTCGGCA	5.93681e-18		88	1	94	88
95526	Chr15	3987003	CAGCAACAGCTCTGCTTAGAGCATCGAGTTGTTCCTCTATACCAACCGAACAGAACTGCCGGGT	9.88056e-18	85		4	85	93	4
134217	Chr05	3633074	CTGCTCCCTCAAAGACACGCTGGTCTCCCACCTCCGCTCCCTCAACATAGAAGTAGAAGACCTC	1.49116e-17		84	5	85	74	23
2147	Chr15	3986901	CAGCTATGTTCCGATGTTTGGAGAAACTGAGTATGATCCCACCCGGCAGTTCTGTTCGGTTGGT	1.53386e-17	88		1	86	89	7
79064			CTGCCCATAGATAGAGGAAAACGATGACGTGATTAAGAAGACTCTTCGCGTGGCATGGAAGACT	5.39222e-17	83		6	83	89	10
37725	Chr15	4450155	CAGCCTCCATCTCCAAGCTCTCTGGTTTTATCAAAATTGTTAGTGGCCTCTTCAAGTTCTTCAT	1.27973e-16	86		3	82	83	17
116921	Chr15	3658012	CTGCGTCCTCCACTACCCTTGTCCCCACTACCTCGTGGCTCATAACCAGCACTATCTGCATCTC	1.02825e-15	76		13	71	80	31
88390	Chr15	4426635	CAGCTACAATGGTGTTCATCTATTCTCTTATGAAGAACTTGAAGAGGCCACTAACAATTTTGAT	3.88412e-15	81		8	83	81	18
66352			CTGCCTAGTCTTCCATGCCACGCGAAGAGTCTTCTTAATCACGTCATCGTTTTCCTCTATCTAT	2.93375e-14	79	1	9	83	86	13
96142	Chr15	9302939	CAGCGGTTCAGATGGAGGCAATGCAGTATGAAAGAATGATGGAGGAGCAGGCAGAGATCGGAAG	6.21324e-14	2	82	5	89	84	9
112147	Chr01	30842729	CTGCAGACGAAGAAGGGGGTTGAACCCCCAACCTCGTAAGCGGTCCGAGGCTGAGATCGGAAGA	2.43899e-13	61	4	24	49	91	42
44408	Chr15	9302886	CTGCCTGCTCCTCCATCATTCTTTCATACTGCATTGCCTCCATCTGAACCGCTGAGATCGGAAG	1.02577e-12	2	79	8	81	78	23
137839	Chr01	30842688	CAGCCTCGGACCGCTTACGAGGTTGGGGGTTCAACCCCCTTCTTCGTCTGCAGAGATCGGAAGA	1.49677e-12	69	5	15	64	96	22
66560	Chr15	9888205	CAGCCTTTGTTTTCTGCTCACTTGATCCGAAAACCAGCCTTCTTGCAAGAAACCTCGAGAGGAA	7.6744e-11	82	6	1	88	94
63615			CAGCTATATTCCCAAATACTTATACCCCAAGGCCTGTCAGTTTCCAAACTTGGCTACTCACAAA	2.25428e-10	6	83		91	90	1
39095	Chr15	9375468	CAGCAACATCACTCCTCAAGTCATTACCTCTGGAAGAAGCCAGTGACGGAGGAGGCGGAGATGC	5.64053e-10	79	3	7	80	72	30
98507	Chr15	2779854	CTGCAACGATTTGTGAGTAGCCAAGTTTGGAAACTGACAGGCCTTGGGGTATAAGTATTTGGGA	6.11351e-10	6	79	4	88	84	10
51685	Chr15	2651577	CTGCAGTGTTATTATTGTTGGCTGTGCTCAACAAGATGAGCTAAAGTTGCTGATGGGACGGTGA	7.77625e-09	7	79	3	88	88	6
60574	Chr15	2651514	CTGCTGCTTTCACCGTCCCATCAGCAACTTTAGCTCATCTTGTTGAGCACAGCCAACAATAATA	1.99017e-07	7	64	18	90	78	14
70023	Chr15	2963664	CTGCTCATGGGTGGCCTGGAACAGCACAACATAGGTATAATAAAGGTGGTATGACTGTGAATGC	3.09242e-07	65	2	22	73	57	52
20339	Chr15	10179417	CTGCAATCTTCCTGTTAGTGGGTTGTGGTCTCATGGGTACCACTGAAGTTAGTTGTGATGCGAT	7.00288e-07	75	10	4	89	92	1
150060	Chr15	10158105	CAGCAAAGAAGAAGAAAGAAAAGACTTGGATTAGGTTTTAATAGAAACCTTTGTTGAACTTCTT	1.73297e-05	77	10	2	85	77	20
5355			CAGCGGAGCGGAAGAAGGCCGATGCTCAATGAACTGTGAAGTGGGAGTGAATGAGGCGGCGTCC	0.000176911	6	67	16	67	92	23
77183			CTGCGGGACGCCGCCTCATTCACTCCCACTTCACAGTTCATTGAGCATCGGCCTTCTTCCGCTC	0.000331128	6	66	17	67	92	23
92674			CAGCGGAGCGGAAGAAGTCTGATGAAACACACGCACATACACGGCAGCAGAGATCGGAAGAGCG	0.00258059	8	64	17	66	87	29
137866	Chr15	10770231	CAGCTTCTTTAATGGTTCTGGGGATTTAGTGGGTCGGGTTCAGATTCCTGTCTGGTCTGTTGCA	0.00274286	71	18		87	92	3
93767	Chr15	10868030	CAGCACAGGCTGAGCTTCGGCTGGTGCAATTAATTTCTCTCTCAAGGTTGAATAATTTGGCAGA	0.00302985	70	18	1	88	93	1
112939			CTGCTGCCGTGTATGTGCGTGTGTTTCATCAGACTTCTTCCGCTCCGCTGAGATCGGAAGAGCG	0.00442475	8	61	20	67	86	29
76673	Chr15	10808662	CAGCCCAAGATCTACCAGTGAACACGATGCGTATCGCCAAAATTTTCAAAGCAAGCCTTCTCGG	0.00471784	70	13	6	89	77	16
80876	Chr15	10868092	CTGCCAAATTATTCAACCTTGAGAGAGAAATTAATTGCACCAGCCGAAGCTCAGCCTGTGCTGA	0.00513884	70	18	1	88	91	3
4594	Chr15	10770295	CTGCAACAGACCAGACAGGAATCTGAACCCGACCCACTAAATCCCCAGAACCATTAAAGAAGCT	0.0117088	70	19		89	91	2
19046	Chr15	10771755	CAGCTTTTCTACAGGAAACAGTTCGCGATAAATGAGACATGTTTGCTGATTTCCATATCCAAGG	0.0150961	69	18	2	88	88	6
90150	Chr15	11475551	CTGCGCCTGCAGTGCTGAAGAATCTGCTCATGGTGATGTTAAACAGGCGGTAAGCAGAGATCGG	0.0314209	21	57	11	94	70	18
67227	Chr15	11251351	CTGCATTGTGGTTGCACTTTTGCAGGAAAAGAAATTGCAACTACAAAAGTATCTTCCGTCTATA	0.0385666	19	62	8	92	82	8
127068	Chr15	2137719	CTGCCGCATTTACTGGTGTCAAAATCAGGCACAGTAAGTTCCAATTCAAAAAATGAATCTTCTC	0.0406115	15	64	10	80	88	14
80144	Chr15	11399596	CTGCACTAGAGCTCGTGCGAAAGGACAAGCTAAGAGAGGTTCGAGCAGGGCATGATGGAACATG	0.0430297	22	66	1	96	84	2
